# Supplementary material for: Exploring attitudes to decolonising the science curriculum—A UK Higher Education case study
Source: PLoS One. 2024 Nov 27;19(11):e0312586. doi: 10.1371/journal.pone.0312586 (PMC11602068; doi:10.1371/journal.pone.0312586)
Supplement: S3 Appendix — (XLSX) [file pone.0312586.s003.xlsx]

## Sheet: raw data
SECTION 3a									SECTION 3b	SECTION 3c											SECTION 4: ACTIONS / ACTIVITIES IN TEACHING																							SECTION 5
UNDERSTANDING DECOLONISATION									BENEFITS AND RISKS	TRAINING NEEDED AND FOR WHOM											diversification of teaching content to show representation of non-traditional scholars, without necessarily talking to students directly about diversity and inequality												directly addressing and talking to students about specific topics in your teaching sessions											IMPORTANCE, RESPONSIBILITY AND BARRIERS
How well do you feel you understand the concept of Decolonising the Curriculum in Higher Education?	How familiar are you with actions you can take in your teaching in order to decolonise your own teaching content and pedagogical practises?	Decolonisation recognises colonialism and racism as key shaping forces of modern history and pedagogy	Decolonisation includes acknowledging that Higher Education institutions reproduce unequal social structures	Decolonisation includes adding context and historical background to scientific discoveries	Decolonisation includes accepting that Western knowledge systems are not the singular basis for higher forms of thinking	Decolonisation includes removing from the curriculum scientific discoveries made by scholars with racist views	Decolonisation aims to embrace colour-blindness	Number of skipped statements	What are the potential benefits and risks to Decolonising the Science Curriculum? (Tick all that apply + optional free-text)	What is decolonisation?	Why is decolonisation needed in Higher Education today (i.e. what is the current state)	The historical background to current racial inequalities in Higher Education and Science (i.e. what has led to the current state?)	What are the aims of decolonisation (i.e. what are we trying to achieve / what are the success criteria)?	What can be done at a structural level (i.e. actions required by management/leadership)?	What can be done by teaching staff (i.e. actions you can take in your own teaching)?	Count Not Needed	Count Unsure	Count Yourself	Count Colleagues	Count Management	Include pictures in your power point slides of the scholars you mention	Include examples of contributions by non-White scholars in lectures	Diversify the reading list ensuring contributions from non-Whites and females	Include non-Western or non-traditional perspectives and viewpoints	Include more global and diverse examples	Include the historical development and context of the topic	Count Positive Attitude	Count I tend to 1	Count I'm prepared to1	Count I need training first 1	Count I am not comfortable 1	Count Not relevant in my teaching 1	Directly address the overrepresentation of scientific contributions from White people	Discuss who is and who is not acknowledged for the great discoveries	Directly address how colonial actions / oppression / racism has influenced the current understanding of the topic	Talk to students about decolonisation	Talk to students about ethnicity, race and racism	Count Positive Attitude	Count I tend to 1	Count I'm prepared to1	Count I need training first 1	Count I am not comfortable 1	Count Not relevant in my teaching 1	How important to do you feel it is to decolonise the science curriculum at UoP?	Whose responsibility is it to implement decolonising efforts? Please tick all that you believe apply.	What barriers might there be to you decolonising your own teaching content? Please tick all that apply.
3	1	2	1	4	3	1	1	0	It ensures that students of all ethnicities see themselves in their education and feel some level of ownership over the knowledge they learn	Not needed	Not needed	Yourself, Your colleagues	Not needed	Not needed	Yourself, Your colleagues	4	0	2	2	0	I tend to do this	I tend to do this	I tend to do this	I tend to do this	I tend to do this	I tend to do this	6	6	0	0	0	0	I tend to do this	I tend to do this	I tend to do this	I would not feel comfortable doing this	I would not feel comfortable doing this	3	3	0	0	2	0	2	We do not need to implement decolonisation efforts at UoP	I think it's less important than other more pressing EDI matters
4	2	3		5	5	4	4	1	It prepares students of all ethnicities for a modern, multi-cultural world, It ensures that students of all ethnicities see themselves in their education and feel some level of ownership over the knowledge they learn, It helps to reduce inequalities, privilege and entitlement in society as a whole, It would attract and retain more Black, Asian and other minoritized students, helping to close the …	Yourself, Your colleagues, Management/ Leadership	Yourself, Your colleagues, Management/ Leadership	Yourself, Your colleagues, Management/ Leadership	Yourself, Your colleagues, Management/ Leadership	Management/ Leadership	Yourself, Your colleagues, Management/ Leadership	0	0	5	5	6	I tend to do this	I tend to do this	I do not feel this is relevant or needed in my teaching	Unsure	I tend to do this	I tend to do this	4	4	0	0	0	1	I would not feel comfortable doing this	I tend to do this	Unsure	I would not feel comfortable doing this	I would not feel comfortable doing this	1	1	0	0	3	0	4	Teaching staff, Institution management	I don't have the time needed to do this properly, I think it's less important than other more pressing EDI matters, I'm afraid of offending someone, Terminology in this topic is confusing and I often don't know which terms to use, I am a white male, and feel constantly under pressure and under scrutiny to be apologetic for the actions for my historical demographic (despite not being racist/misogy…
3	2			5	5	1	3	2	It prepares students of all ethnicities for a modern, multi-cultural world, It ensures that students of all ethnicities see themselves in their education and feel some level of ownership over the knowledge they learn, It helps to reduce inequalities, privilege and entitlement in society as a whole, It would attract and retain more Black, Asian and other minoritized students, helping to close the …	Unsure	Not needed	Not needed	Not needed	Management/ Leadership	Yourself, Your colleagues, Management/ Leadership	3	1	1	1	2	I tend to do this	I tend to do this	I tend to do this	I tend to do this	I tend to do this	I tend to do this	6	6	0	0	0	0	I tend to do this	I tend to do this	Unsure	Unsure	Unsure	2	2	0	0	0	0	4	Teaching staff, School management, Faculty management, Institution management, The EDI (Equality, Diversity and Inclusion) committee	I am not certain what needs decolonizing.
5	2	5	5	4	5	2	1	0	It prepares students of all ethnicities for a modern, multi-cultural world, It ensures that students of all ethnicities see themselves in their education and feel some level of ownership over the knowledge they learn, It helps to reduce inequalities, privilege and entitlement in society as a whole, It would attract and retain more Black, Asian and other minoritized students, helping to close the …	Yourself, Your colleagues, Management/ Leadership	Yourself, Your colleagues, Management/ Leadership	Yourself, Your colleagues, Management/ Leadership	Yourself, Your colleagues, Management/ Leadership	Yourself, Your colleagues, Management/ Leadership	Yourself, Your colleagues, Management/ Leadership	0	0	6	6	6	I do not feel this is relevant or needed in my teaching	I am prepared to do this now	I am prepared to do this now	I do not feel this is relevant or needed in my teaching	I do not feel this is relevant or needed in my teaching	I tend to do this	3	1	2	0	0	3	I tend to do this	I am prepared to do this now	I tend to do this	I tend to do this	I tend to do this	5	4	1	0	0	0	5	Teaching staff, School management, Faculty management, Institution management, The EDI (Equality, Diversity and Inclusion) committee, A new committee dedicated to Decolonisation	I don't have the time needed to do this properly, I'm afraid of offending someone, Terminology in this topic is confusing and I often don't know which terms to use, I lack training in the topic in general, I don't know which actions I can take in my teaching, I don't know who to get ideas and advice from, My modules are packed and there's no room to add historical context to the topic without hav…
2	2			5				5	It prepares students of all ethnicities for a modern, multi-cultural world, It ensures that students of all ethnicities see themselves in their education and feel some level of ownership over the knowledge they learn, It helps to reduce inequalities, privilege and entitlement in society as a whole, It would attract and retain more Black, Asian and other minoritized students, helping to close the …	Yourself	Yourself	Yourself	Yourself	Yourself	Yourself	0	0	6	0	0	I tend to do this	I tend to do this	I tend to do this	I tend to do this	I tend to do this	I tend to do this	6	6	0	0	0	0	Unsure	Unsure	Unsure	Unsure	Unsure	0	0	0	0	0	0	3	Teaching staff	I don't have a full understanding of the problem, I lack training in the topic in general
3	3	4	4	4	5		1	1	It prepares students of all ethnicities for a modern, multi-cultural world, It ensures that students of all ethnicities see themselves in their education and feel some level of ownership over the knowledge they learn, It helps to reduce inequalities, privilege and entitlement in society as a whole, It would attract and retain more Black, Asian and other minoritized students, helping to close the …	Yourself, Your colleagues, Management/ Leadership	Yourself, Your colleagues, Management/ Leadership	Yourself, Your colleagues, Management/ Leadership	Yourself, Your colleagues, Management/ Leadership	Yourself, Your colleagues, Management/ Leadership	Yourself, Your colleagues, Management/ Leadership	0	0	6	6	6	I am prepared to do this now	I am prepared to do this now	I am prepared to do this now	I am prepared to do this now	I tend to do this	I am prepared to do this now	6	1	5	0	0	0	I am prepared to do this now	I am prepared to do this now	I am prepared to do this now, I would like to do this, but I need training first	I am prepared to do this now, I would like to do this, but I need training first	I am prepared to do this now, I would like to do this, but I need training first	5	0	5	3	0	0	5	Teaching staff, School management, Faculty management, Institution management, The EDI (Equality, Diversity and Inclusion) committee	Terminology in this topic is confusing and I often don't know which terms to use, I don't have a full understanding of the problem, I lack training in the topic in general, I don't have enough support from leadership/management, I don't know who to get ideas and advice from
2	1	4	4	3	5	1	5	0	It prepares students of all ethnicities for a modern, multi-cultural world, It ensures that students of all ethnicities see themselves in their education and feel some level of ownership over the knowledge they learn, It helps to reduce inequalities, privilege and entitlement in society as a whole, Including historical contexts means having to remove some of the content currently taught, risking …	Yourself, Your colleagues, Management/ Leadership	Unsure	Yourself, Your colleagues, Management/ Leadership	Yourself, Your colleagues, Management/ Leadership	Yourself, Your colleagues, Management/ Leadership	Yourself, Your colleagues, Management/ Leadership	0	1	5	5	5	Unsure	I do not feel this is relevant or needed in my teaching	I do not feel this is relevant or needed in my teaching	I would not feel comfortable doing this	I do not feel this is relevant or needed in my teaching	Unsure	0	0	0	0	1	3	I do not feel this is relevant or needed in my teaching	I do not feel this is relevant or needed in my teaching	I do not feel this is relevant or needed in my teaching	I do not feel this is relevant or needed in my teaching	I do not feel this is relevant or needed in my teaching	0	0	0	0	0	5	1	Teaching staff, School management, Faculty management, Institution management, The EDI (Equality, Diversity and Inclusion) committee	I think it's less important than other more pressing EDI matters, Decolonisation is only relevant for subjects such as History and not for Science, Decolonisation should be taught in dedicated sessions in e.g. skills-related modules rather than be implemented in most modules
3	3	4	4	5	5	3	2	0	It prepares students of all ethnicities for a modern, multi-cultural world, It ensures that students of all ethnicities see themselves in their education and feel some level of ownership over the knowledge they learn, It helps to reduce inequalities, privilege and entitlement in society as a whole, It would attract and retain more Black, Asian and other minoritized students, helping to close the …	Yourself, Your colleagues, Management/ Leadership	Management/ Leadership	Your colleagues, Management/ Leadership	Yourself, Your colleagues, Management/ Leadership	Management/ Leadership	Yourself, Your colleagues	0	0	3	4	5	I tend to do this, I am prepared to do this now	I tend to do this, I am prepared to do this now	I am prepared to do this now	I tend to do this	I tend to do this	I tend to do this	6	5	3	0	0	0	I would like to do this, but I need training first	I would like to do this, but I need training first	I am prepared to do this now, I would like to do this, but I need training first	I am prepared to do this now	I tend to do this	5	1	2	3	0	0	4	Teaching staff	I don't have the time needed to do this properly, Terminology in this topic is confusing and I often don't know which terms to use, I don't know who to get ideas and advice from, I have tried some decolonisation efforts but it was not received well by my students
2	2	4	3	5	5	1	5	0	It ensures that students of all ethnicities see themselves in their education and feel some level of ownership over the knowledge they learn, It would attract and retain more Black, Asian and other minoritized students, helping to close the awarding gap, It helps to break the cycle of racial inequalities currently being reproduced by Higher Education, Addressing the role of colonialism, racism an…	Yourself, Your colleagues, Management/ Leadership	Yourself, Your colleagues, Management/ Leadership	Yourself, Your colleagues, Management/ Leadership	Yourself, Your colleagues, Management/ Leadership	Yourself, Your colleagues, Management/ Leadership	Yourself, Your colleagues, Management/ Leadership	0	0	6	6	6	I tend to do this	I am prepared to do this now	I would like to do this, but I need training first	I am prepared to do this now	I am prepared to do this now	I tend to do this	6	2	3	1	0	0	I would like to do this, but I need training first	I tend to do this	I would not feel comfortable doing this	I would like to do this, but I need training first	I would like to do this, but I need training first	4	1	0	3	1	0	4	Teaching staff, School management, Faculty management, Institution management	I don't have the time needed to do this properly, I'm afraid of offending someone, Terminology in this topic is confusing and I often don't know which terms to use, I lack training in the topic in general
4	3	3	4	3	5	1	4	0	It prepares students of all ethnicities for a modern, multi-cultural world, It ensures that students of all ethnicities see themselves in their education and feel some level of ownership over the knowledge they learn, It would attract and retain more Black, Asian and other minoritized students, helping to close the awarding gap, Including historical contexts means having to remove some of the con…	Yourself, Your colleagues	Yourself, Your colleagues	Yourself, Your colleagues	Yourself, Your colleagues	Yourself, Your colleagues, Management/ Leadership	Yourself, Your colleagues	0	0	6	6	1	I am prepared to do this now	I am prepared to do this now	I would like to do this, but I need training first	I do not feel this is relevant or needed in my teaching	I would like to do this, but I need training first	I would not feel comfortable doing this	4	0	2	2	1	1	I would not feel comfortable doing this	I would like to do this, but I need training first	I would not feel comfortable doing this	I would not feel comfortable doing this	I would not feel comfortable doing this	1	0	0	1	4	0	3	Teaching staff, School management, Faculty management, Institution management	I don't have the time needed to do this properly, I'm afraid of offending someone, Terminology in this topic is confusing and I often don't know which terms to use, I lack training in the topic in general, Structural changes are needed in my school/institution before I will engage with this, I don't know which actions I can take in my teaching, My modules are packed and there's no room to add his…
4	3	5	5	5	5		5	1	It prepares students of all ethnicities for a modern, multi-cultural world, It ensures that students of all ethnicities see themselves in their education and feel some level of ownership over the knowledge they learn, It helps to reduce inequalities, privilege and entitlement in society as a whole, It would attract and retain more Black, Asian and other minoritized students, helping to close the …	Yourself, Your colleagues, Management/ Leadership	Yourself, Your colleagues, Management/ Leadership	Yourself, Your colleagues, Management/ Leadership	Yourself, Your colleagues, Management/ Leadership	Yourself, Your colleagues, Management/ Leadership	Yourself, Your colleagues, Management/ Leadership	0	0	6	6	6	I tend to do this	I tend to do this	I tend to do this	I tend to do this	I tend to do this	I tend to do this	6	6	0	0	0	0	I tend to do this	I tend to do this	I tend to do this	I tend to do this	I tend to do this	5	5	0	0	0	0	5	Teaching staff, School management, Faculty management, Institution management, ALL	I don't have the time needed to do this properly, I'm afraid of offending someone, Terminology in this topic is confusing and I often don't know which terms to use, I lack training in the topic in general, I don't have enough support from leadership/management, I would need considerable time to research non-white resources in my subject areas. I would like to collaborate with historians and exper…
2	1	4	4	2	5	2	1	0	It ensures that students of all ethnicities see themselves in their education and feel some level of ownership over the knowledge they learn, It helps to reduce inequalities, privilege and entitlement in society as a whole, It would attract and retain more Black, Asian and other minoritized students, helping to close the awarding gap, Including historical contexts means having to remove some of t…	Yourself, Your colleagues, Management/ Leadership	Yourself, Your colleagues, Management/ Leadership	Not needed	Yourself, Your colleagues, Management/ Leadership	Not needed	Not needed	3	0	3	3	3	I do not feel this is relevant or needed in my teaching	Unsure	Unsure	Unsure	I am prepared to do this now	I am prepared to do this now	2	0	2	0	0	1	Unsure	I am prepared to do this now	I am prepared to do this now	I do not feel this is relevant or needed in my teaching	I do not feel this is relevant or needed in my teaching	2	0	2	0	0	2	2	Institution management, The EDI (Equality, Diversity and Inclusion) committee	I don't have a full understanding of the problem, I lack training in the topic in general, My modules are packed and there's no room to add historical context to the topic without having to remove important content, Decolonisation should be taught in dedicated sessions in e.g. skills-related modules rather than be implemented in most modules, Instead of me decolonising my teaching, we should get …
3	2			4	3	2		3	It prepares students of all ethnicities for a modern, multi-cultural world, It ensures that students of all ethnicities see themselves in their education and feel some level of ownership over the knowledge they learn, It helps to reduce inequalities, privilege and entitlement in society as a whole, It would attract and retain more Black, Asian and other minoritized students, helping to close the …	Unsure	Unsure	Unsure	Unsure	Management/ Leadership	Unsure	0	5	0	0	1	I do not feel this is relevant or needed in my teaching	Unsure	Unsure	I do not feel this is relevant or needed in my teaching	I tend to do this	Unsure	1	1	0	0	0	2	Unsure	I do not feel this is relevant or needed in my teaching	I do not feel this is relevant or needed in my teaching	Unsure	Unsure	0	0	0	0	0	2	3	Teaching staff, School management	Instead of me decolonising my teaching, we should get external experts in to teach decolonisation to our students
4	4	5	5	5	5	1	3	0	It prepares students of all ethnicities for a modern, multi-cultural world, It ensures that students of all ethnicities see themselves in their education and feel some level of ownership over the knowledge they learn, It helps to reduce inequalities, privilege and entitlement in society as a whole, It would attract and retain more Black, Asian and other minoritized students, helping to close the …	Unsure	Unsure	Unsure	Unsure	Unsure	Unsure	0	6	0	0	0	I tend to do this	I tend to do this	I tend to do this	I tend to do this	I tend to do this	I tend to do this	6	6	0	0	0	0	I tend to do this	I am prepared to do this now	I tend to do this	I am prepared to do this now	I am prepared to do this now	5	2	3	0	0	0	5	Teaching staff, The EDI (Equality, Diversity and Inclusion) committee	I'm afraid of offending someone, I don't have a full understanding of the problem
4	3	5	5	5	5	2	3	0	It prepares students of all ethnicities for a modern, multi-cultural world, It ensures that students of all ethnicities see themselves in their education and feel some level of ownership over the knowledge they learn, It helps to reduce inequalities, privilege and entitlement in society as a whole, It would attract and retain more Black, Asian and other minoritized students, helping to close the …	Your colleagues, Management/ Leadership	Yourself, Your colleagues, Management/ Leadership	Yourself, Your colleagues, Management/ Leadership	Yourself, Your colleagues, Management/ Leadership	Yourself, Your colleagues	Yourself, Your colleagues, Management/ Leadership	0	0	5	6	5	I tend to do this	I tend to do this	I tend to do this	I am prepared to do this now	I tend to do this	I am prepared to do this now	6	4	2	0	0	0	I am prepared to do this now	I am prepared to do this now	I am prepared to do this now	I am prepared to do this now	I am prepared to do this now	5	0	5	0	0	0	5	Teaching staff, School management, Faculty management, Institution management, The EDI (Equality, Diversity and Inclusion) committee	I don't have the time needed to do this properly, I lack training in the topic in general, I don't have enough support from leadership/management, Structural changes are needed in my school/institution before I will engage with this, I don't know who to get ideas and advice from, EDI and decolonisation efforts are not recognised in my workload plan
4	4	5	5	5	4	1	1	0	It prepares students of all ethnicities for a modern, multi-cultural world, It helps to reduce inequalities, privilege and entitlement in society as a whole, It would attract and retain more Black, Asian and other minoritized students, helping to close the awarding gap, It helps to break the cycle of racial inequalities currently being reproduced by Higher Education	Unsure	Unsure	Unsure	Yourself, Your colleagues	Management/ Leadership	Yourself, Your colleagues	0	3	2	2	1	I am prepared to do this now	I am prepared to do this now	I tend to do this	I tend to do this	I tend to do this	I tend to do this	6	4	2	0	0	0	I am prepared to do this now	I would like to do this, but I need training first	I tend to do this	I would like to do this, but I need training first	I tend to do this	5	2	1	2	0	0	4	Teaching staff, School management	I lack training in the topic in general, I don't know which actions I can take in my teaching, I don't know who to get ideas and advice from
4	4	4	4	4	5	4	1	0	Addressing the role of colonialism, racism and oppression in the history of science risks creating more division and disputes rather than promoting inclusion and belonging, It risks promoting 'cancel culture' where important traditional content is being censored out, Decolonization theory is a pernicious ideology that will likely lead to universities losing the respect of parents, students, and e…	Not needed	Not needed	Not needed	Not needed	Not needed	Not needed	6	0	0	0	0	I do not feel this is relevant or needed in my teaching	I do not feel this is relevant or needed in my teaching	I do not feel this is relevant or needed in my teaching	I do not feel this is relevant or needed in my teaching	I do not feel this is relevant or needed in my teaching	I do not feel this is relevant or needed in my teaching	0	0	0	0	0	6	I do not feel this is relevant or needed in my teaching	I do not feel this is relevant or needed in my teaching	I do not feel this is relevant or needed in my teaching	I do not feel this is relevant or needed in my teaching	I do not feel this is relevant or needed in my teaching	0	0	0	0	0	5	1	We do not need to implement decolonisation efforts at UoP, The curriculum is already decolonized.	This is critical race praxis, and this ideology has to be challenged and kept out of rational empiricism in universities.
3	3	5	5	5	4	3		1	It prepares students of all ethnicities for a modern, multi-cultural world, It ensures that students of all ethnicities see themselves in their education and feel some level of ownership over the knowledge they learn, It helps to break the cycle of racial inequalities currently being reproduced by Higher Education	Yourself	Yourself	Management/ Leadership	Unsure	Management/ Leadership	Yourself	0	1	3	0	2	I would like to do this, but I need training first	I am prepared to do this now	I tend to do this	I would like to do this, but I need training first	I would like to do this, but I need training first	I tend to do this	6	2	1	3	0	0	Unsure	Unsure	I tend to do this	I am prepared to do this now	I tend to do this	3	2	1	0	0	0	4	Teaching staff, School management, Faculty management, Institution management, The EDI (Equality, Diversity and Inclusion) committee	Terminology in this topic is confusing and I often don't know which terms to use, I don't have a full understanding of the problem, I am non-White and feel exhausted from always having to be the one addressing these matters
5	5	3	3	3	3	3	3	0	this is just too simplistic	Not needed	Not needed	Not needed	Not needed	Not needed	Not needed	6	0	0	0	0	I do not feel this is relevant or needed in my teaching	I do not feel this is relevant or needed in my teaching	I do not feel this is relevant or needed in my teaching	I do not feel this is relevant or needed in my teaching	I do not feel this is relevant or needed in my teaching	I do not feel this is relevant or needed in my teaching	0	0	0	0	0	6	I do not feel this is relevant or needed in my teaching	I do not feel this is relevant or needed in my teaching	I do not feel this is relevant or needed in my teaching	I do not feel this is relevant or needed in my teaching	I do not feel this is relevant or needed in my teaching	0	0	0	0	0	5	1	We do not need to implement decolonisation efforts at UoP	I don't agree with the concept of decolonisation
5	4	4	4	5	5	2	1	0	It prepares students of all ethnicities for a modern, multi-cultural world, It ensures that students of all ethnicities see themselves in their education and feel some level of ownership over the knowledge they learn, It helps to reduce inequalities, privilege and entitlement in society as a whole, It would attract and retain more Black, Asian and other minoritized students, helping to close the …	Your colleagues, Management/ Leadership	Your colleagues, Management/ Leadership	Yourself, Your colleagues, Management/ Leadership	Yourself, Your colleagues, Management/ Leadership	Yourself, Your colleagues, Management/ Leadership	Your colleagues, Management/ Leadership	0	0	3	6	6	I am prepared to do this now	I tend to do this	I tend to do this	I tend to do this	I tend to do this	I would like to do this, but I need training first	6	4	1	1	0	0	I tend to do this	I would like to do this, but I need training first	I would not feel comfortable doing this	I tend to do this	I would like to do this, but I need training first	4	2	0	2	1	0	5	Teaching staff, School management, Faculty management, Institution management	I don't have the time needed to do this properly, I'm afraid of offending someone, Terminology in this topic is confusing and I often don't know which terms to use, I don't have enough support from leadership/management, EDI and decolonisation efforts are not recognised in my workload plan, WORKLOAD - it takes an enormous time to divert from a main textbook (which is definitely WEIRD & most White…
4	4	4	4	5	5	1	1	0	It prepares students of all ethnicities for a modern, multi-cultural world, It ensures that students of all ethnicities see themselves in their education and feel some level of ownership over the knowledge they learn, It helps to reduce inequalities, privilege and entitlement in society as a whole, It would attract and retain more Black, Asian and other minoritized students, helping to close the …	Yourself, Your colleagues, Management/ Leadership	Yourself, Your colleagues, Management/ Leadership	Yourself, Your colleagues, Management/ Leadership	Yourself, Your colleagues, Management/ Leadership	Yourself, Your colleagues, Management/ Leadership	Yourself, Your colleagues, Management/ Leadership	0	0	6	6	6	I tend to do this	I tend to do this	I tend to do this	I tend to do this	I tend to do this	I tend to do this	6	6	0	0	0	0	I tend to do this	I am prepared to do this now	I tend to do this	I am prepared to do this now	I tend to do this	5	3	2	0	0	0	5	Teaching staff, School management, Faculty management, Institution management, The EDI (Equality, Diversity and Inclusion) committee	I don't have a full understanding of the problem
2	2	4	4	4	5	2	2	0	It prepares students of all ethnicities for a modern, multi-cultural world, It ensures that students of all ethnicities see themselves in their education and feel some level of ownership over the knowledge they learn, It helps to reduce inequalities, privilege and entitlement in society as a whole, It would attract and retain more Black, Asian and other minoritized students, helping to close the …	Yourself	Yourself	Yourself	Yourself	Yourself	Yourself	0	0	6	0	0	I tend to do this	I am prepared to do this now	I am prepared to do this now	I tend to do this	I tend to do this	I tend to do this	6	4	2	0	0	0	I tend to do this	I am prepared to do this now	I tend to do this	I am prepared to do this now	I tend to do this	5	3	2	0	0	0	4	Teaching staff, School management	I don't have the time needed to do this properly, I lack training in the topic in general, I don't have enough support from leadership/management
4	4	4	4	4	4	2	4	0	It prepares students of all ethnicities for a modern, multi-cultural world, It ensures that students of all ethnicities see themselves in their education and feel some level of ownership over the knowledge they learn, It helps to break the cycle of racial inequalities currently being reproduced by Higher Education	Yourself, Your colleagues	Yourself, Your colleagues	Yourself	Yourself	Yourself	Yourself, Your colleagues	0	0	6	3	0	I would like to do this, but I need training first	I would like to do this, but I need training first	I would like to do this, but I need training first	I would like to do this, but I need training first	I tend to do this	I would like to do this, but I need training first	6	1	0	5	0	0	I am prepared to do this now	I am prepared to do this now	Unsure	I am prepared to do this now	I am prepared to do this now	4	0	4	0	0	0	4	Teaching staff, School management, Faculty management, Institution management, The EDI (Equality, Diversity and Inclusion) committee	Terminology in this topic is confusing and I often don't know which terms to use, I lack training in the topic in general
4	4	5	5	5	5	1	1	0	It prepares students of all ethnicities for a modern, multi-cultural world, It ensures that students of all ethnicities see themselves in their education and feel some level of ownership over the knowledge they learn, It helps to reduce inequalities, privilege and entitlement in society as a whole, It would attract and retain more Black, Asian and other minoritized students, helping to close the …	Management/ Leadership	Management/ Leadership	Yourself, Your colleagues, Management/ Leadership	Yourself, Your colleagues, Management/ Leadership	Management/ Leadership	Yourself, Your colleagues, Management/ Leadership	0	0	3	3	6	I tend to do this	I am prepared to do this now	I tend to do this	I am prepared to do this now	I tend to do this	I am prepared to do this now	6	3	3	0	0	0	I tend to do this	I would like to do this, but I need training first	I tend to do this	I would like to do this, but I need training first	I tend to do this	5	3	0	2	0	0	5	Teaching staff, School management, Faculty management, Institution management, The EDI (Equality, Diversity and Inclusion) committee	I don't have the time needed to do this properly, I don't have enough support from leadership/management
3	2	5	4	5	5	2	1	0	It prepares students of all ethnicities for a modern, multi-cultural world, It ensures that students of all ethnicities see themselves in their education and feel some level of ownership over the knowledge they learn, It helps to reduce inequalities, privilege and entitlement in society as a whole, It helps to break the cycle of racial inequalities currently being reproduced by Higher Education, …	Yourself, Your colleagues, Management/ Leadership	Yourself, Your colleagues, Management/ Leadership	Unsure	Yourself, Your colleagues, Management/ Leadership	Management/ Leadership	Yourself, Your colleagues	0	1	4	4	4	I am prepared to do this now	I am prepared to do this now	I am prepared to do this now	I am prepared to do this now	I am prepared to do this now	I am prepared to do this now	6	0	6	0	0	0	I would like to do this, but I need training first	I would like to do this, but I need training first	I would like to do this, but I need training first	I would like to do this, but I need training first	I would like to do this, but I need training first	5	0	0	5	0	0	5	Teaching staff, School management, Faculty management, Institution management, The EDI (Equality, Diversity and Inclusion) committee	I don't have the time needed to do this properly, I don't have a full understanding of the problem, I don't have enough support from leadership/management, I don't know which actions I can take in my teaching, I don't know who to get ideas and advice from, EDI and decolonisation efforts are not recognised in my workload plan
2	1	4	4	5	4	1	5	0	It prepares students of all ethnicities for a modern, multi-cultural world, It ensures that students of all ethnicities see themselves in their education and feel some level of ownership over the knowledge they learn, It helps to reduce inequalities, privilege and entitlement in society as a whole, It would attract and retain more Black, Asian and other minoritized students, helping to close the …	Yourself, Your colleagues, Management/ Leadership	Yourself, Your colleagues, Management/ Leadership	Not needed	Yourself, Your colleagues, Management/ Leadership	Management/ Leadership	Yourself, Your colleagues, Management/ Leadership	1	0	4	4	5	I do not feel this is relevant or needed in my teaching	I do not feel this is relevant or needed in my teaching	I tend to do this	I do not feel this is relevant or needed in my teaching	I tend to do this	I do not feel this is relevant or needed in my teaching	2	2	0	0	0	4	I do not feel this is relevant or needed in my teaching	I do not feel this is relevant or needed in my teaching	I do not feel this is relevant or needed in my teaching	I do not feel this is relevant or needed in my teaching	I do not feel this is relevant or needed in my teaching	0	0	0	0	0	5	3	School management, Faculty management, Institution management	Terminology in this topic is confusing and I often don't know which terms to use, I don't have a full understanding of the problem, Decolonisation should be taught in dedicated sessions in e.g. skills-related modules rather than be implemented in most modules
4	4	4	4	4	5	2	3	0	It prepares students of all ethnicities for a modern, multi-cultural world, It ensures that students of all ethnicities see themselves in their education and feel some level of ownership over the knowledge they learn, It helps to reduce inequalities, privilege and entitlement in society as a whole, It would attract and retain more Black, Asian and other minoritized students, helping to close the …	Management/ Leadership	Your colleagues	Yourself, Your colleagues, Management/ Leadership	Yourself, Your colleagues, Management/ Leadership	Yourself, Management/ Leadership	Unsure	0	1	3	3	4	I tend to do this	I tend to do this	I tend to do this	I tend to do this	I tend to do this	I tend to do this	6	6	0	0	0	0	I tend to do this	Unsure	I tend to do this	Unsure	I tend to do this	3	3	0	0	0	0	5	Teaching staff, School management, Faculty management, Institution management, The EDI (Equality, Diversity and Inclusion) committee, A new committee dedicated to Decolonisation	I don't have the time needed to do this properly, It is often hard to actually find information relating to contributions of people from other cultures to my field.
2	1	3	4	4	4	2	4	0	It prepares students of all ethnicities for a modern, multi-cultural world, It ensures that students of all ethnicities see themselves in their education and feel some level of ownership over the knowledge they learn, It helps to reduce inequalities, privilege and entitlement in society as a whole	Yourself, Your colleagues, Management/ Leadership	Yourself, Your colleagues, Management/ Leadership	Yourself, Your colleagues, Management/ Leadership	Yourself, Your colleagues, Management/ Leadership	Yourself, Your colleagues, Management/ Leadership	Yourself, Your colleagues, Management/ Leadership	0	0	6	6	6	I tend to do this	Unsure	Unsure	Unsure	I tend to do this	I tend to do this	3	3	0	0	0	0	I would like to do this, but I need training first, I would not feel comfortable doing this	I am prepared to do this now, I would like to do this, but I need training first	I would like to do this, but I need training first	I do not feel this is relevant or needed in my teaching	I do not feel this is relevant or needed in my teaching	3	0	1	3	1	2	4	Teaching staff, School management, Faculty management, Institution management, The EDI (Equality, Diversity and Inclusion) committee	I don't have a full understanding of the problem, I lack training in the topic in general, Decolonisation should be taught in dedicated sessions in e.g. skills-related modules rather than be implemented in most modules
3	2	4	2	4	5	1	1	0	It prepares students of all ethnicities for a modern, multi-cultural world, It ensures that students of all ethnicities see themselves in their education and feel some level of ownership over the knowledge they learn, It helps to reduce inequalities, privilege and entitlement in society as a whole, It helps to break the cycle of racial inequalities currently being reproduced by Higher Education, …	Yourself, Your colleagues, Management/ Leadership	Yourself, Your colleagues, Management/ Leadership	Yourself, Your colleagues, Management/ Leadership	Yourself, Your colleagues, Management/ Leadership	Yourself, Your colleagues, Management/ Leadership	Yourself, Your colleagues, Management/ Leadership	0	0	6	6	6	I tend to do this	I tend to do this	I tend to do this	I tend to do this	I tend to do this	I tend to do this, I would like to do this, but I need training first	6	6	0	1	0	0	I would like to do this, but I need training first, I would not feel comfortable doing this	I tend to do this	I tend to do this, I would like to do this, but I need training first	I would like to do this, but I need training first	I would like to do this, but I need training first, I would not feel comfortable doing this	5	2	0	4	2	0	4	Teaching staff, School management, Faculty management, Institution management, A new committee dedicated to Decolonisation	I'm afraid of offending someone, I lack training in the topic in general, I don't know who to get ideas and advice from, EDI and decolonisation efforts are not recognised in my workload plan, I am non-White and feel exhausted from always having to be the one addressing these matters
5	4	5	5	5	5	1	1	0	It prepares students of all ethnicities for a modern, multi-cultural world, It ensures that students of all ethnicities see themselves in their education and feel some level of ownership over the knowledge they learn	Yourself, Your colleagues, Management/ Leadership	Unsure	Yourself, Your colleagues, Management/ Leadership	Yourself, Your colleagues, Management/ Leadership	Yourself, Your colleagues, Management/ Leadership	Yourself, Your colleagues, Management/ Leadership	0	1	5	5	5	I tend to do this	I am prepared to do this now	I tend to do this	I am prepared to do this now	I tend to do this	I tend to do this	6	4	2	0	0	0	Unsure	I tend to do this	I do not feel this is relevant or needed in my teaching	I would like to do this, but I need training first	Unsure	2	1	0	1	0	1	3	Teaching staff, School management, Faculty management, Institution management, The EDI (Equality, Diversity and Inclusion) committee	I don't have the time needed to do this properly, Structural changes are needed in my school/institution before I will engage with this, My modules are packed and there's no room to add historical context to the topic without having to remove important content, Decolonisation should be taught in dedicated sessions in e.g. skills-related modules rather than be implemented in most modules, Instead …
2	2	4		4	4	2	2	1	It prepares students of all ethnicities for a modern, multi-cultural world, It ensures that students of all ethnicities see themselves in their education and feel some level of ownership over the knowledge they learn, It helps to reduce inequalities, privilege and entitlement in society as a whole, It helps to break the cycle of racial inequalities currently being reproduced by Higher Education	Yourself, Your colleagues, Management/ Leadership	Yourself, Your colleagues, Management/ Leadership	Yourself, Your colleagues, Management/ Leadership	Yourself, Your colleagues, Management/ Leadership	Yourself, Your colleagues, Management/ Leadership	Yourself, Your colleagues, Management/ Leadership	0	0	6	6	6	I am prepared to do this now	I am prepared to do this now	Unsure	I would like to do this, but I need training first	I am prepared to do this now	I do not feel this is relevant or needed in my teaching	4	0	3	1	0	1	Unsure	I do not feel this is relevant or needed in my teaching	Unsure	I would not feel comfortable doing this	I tend to do this	1	1	0	0	1	1	2	Teaching staff, School management, Institution management, The EDI (Equality, Diversity and Inclusion) committee	I don't have a full understanding of the problem, I lack training in the topic in general, I don't know who to get ideas and advice from
1	1							6	Addressing the role of colonialism, racism and oppression in the history of science risks creating more division and disputes rather than promoting inclusion and belonging, It risks promoting 'cancel culture' where important traditional content is being censored out, all statements/questions assume the colonial past has some impact on education - not sure it does	Yourself	Unsure	Yourself	Unsure	Unsure	Unsure	0	4	2	0	0	I tend to do this	I tend to do this	I do not feel this is relevant or needed in my teaching	I do not feel this is relevant or needed in my teaching	I tend to do this	I tend to do this	4	4	0	0	0	2	I do not feel this is relevant or needed in my teaching	I tend to do this	I do not feel this is relevant or needed in my teaching	I do not feel this is relevant or needed in my teaching	I do not feel this is relevant or needed in my teaching	1	1	0	0	0	4	1	We do not need to implement decolonisation efforts at UoP	I think it's less important than other more pressing EDI matters, I don't have a full understanding of the problem, Decolonisation is only relevant for subjects such as History and not for Science
4	1	4	4	5	5	2	3	0	It prepares students of all ethnicities for a modern, multi-cultural world, It ensures that students of all ethnicities see themselves in their education and feel some level of ownership over the knowledge they learn, It helps to reduce inequalities, privilege and entitlement in society as a whole, It would attract and retain more Black, Asian and other minoritized students, helping to close the …	Yourself	Yourself	Yourself	Yourself	Yourself	Yourself	0	0	6	0	0	I would not feel comfortable doing this, I do not feel this is relevant or needed in my teaching, Unsure	I am prepared to do this now, I would like to do this, but I need training first	I am prepared to do this now, I would like to do this, but I need training first	I am prepared to do this now, I would like to do this, but I need training first	I am prepared to do this now, I would like to do this, but I need training first	I am prepared to do this now, I would like to do this, but I need training first	5	0	5	5	1	1	Unsure	I would like to do this, but I need training first	I tend to do this, I am prepared to do this now, I would like to do this, but I need training first	I tend to do this, I am prepared to do this now, I would like to do this, but I need training first	I tend to do this, I am prepared to do this now, I would like to do this, but I need training first	4	3	3	4	0	0	5	All but teaching staff need support that currently uni does not offer with the contempt that they treat our time	I don't have the time needed to do this properly, I lack training in the topic in general, I don't have enough support from leadership/management, I don't know who to get ideas and advice from, EDI and decolonisation efforts are not recognised in my workload plan, It’s easy to say we will try to decolonise the curriculum, but most of the staff have been taught and learned the current curriculum s…
4	3	5	5	4	5	2		1	It prepares students of all ethnicities for a modern, multi-cultural world, It ensures that students of all ethnicities see themselves in their education and feel some level of ownership over the knowledge they learn, It helps to reduce inequalities, privilege and entitlement in society as a whole, It would attract and retain more Black, Asian and other minoritized students, helping to close the …	Yourself, Your colleagues, Management/ Leadership	Yourself, Your colleagues, Management/ Leadership	Yourself, Your colleagues, Management/ Leadership	Yourself, Your colleagues, Management/ Leadership	Yourself, Your colleagues, Management/ Leadership	Yourself, Your colleagues, Management/ Leadership	0	0	6	6	6	I would like to do this, but I need training first	I am prepared to do this now	I would like to do this, but I need training first	I would like to do this, but I need training first	I would like to do this, but I need training first	I would like to do this, but I need training first	6	0	1	5	0	0	I would like to do this, but I need training first	I would like to do this, but I need training first	I would like to do this, but I need training first	I would like to do this, but I need training first	I would like to do this, but I need training first	5	0	0	5	0	0	5	Teaching staff, School management, Faculty management, Institution management, The EDI (Equality, Diversity and Inclusion) committee	I don't have the time needed to do this properly, I don't have a full understanding of the problem, I lack training in the topic in general, I don't have enough support from leadership/management, Structural changes are needed in my school/institution before I will engage with this, I don't know who to get ideas and advice from, EDI and decolonisation efforts are not recognised in my workload pla…
4	3	4	4	4	4	3	2	0	It prepares students of all ethnicities for a modern, multi-cultural world, It ensures that students of all ethnicities see themselves in their education and feel some level of ownership over the knowledge they learn, It helps to reduce inequalities, privilege and entitlement in society as a whole, It would attract and retain more Black, Asian and other minoritized students, helping to close the …	Yourself, Your colleagues, Management/ Leadership	Yourself, Your colleagues, Management/ Leadership	Yourself, Your colleagues, Management/ Leadership	Yourself, Your colleagues, Management/ Leadership	Yourself, Your colleagues, Management/ Leadership	Yourself, Your colleagues, Management/ Leadership	0	0	6	6	6	I tend to do this	I am prepared to do this now	I tend to do this	I tend to do this	I am prepared to do this now	I tend to do this	6	4	2	0	0	0	I would like to do this, but I need training first	I would like to do this, but I need training first	I would like to do this, but I need training first	I would like to do this, but I need training first	I tend to do this	5	1	0	4	0	0	4	Teaching staff, School management, The EDI (Equality, Diversity and Inclusion) committee	I'm afraid of offending someone, Terminology in this topic is confusing and I often don't know which terms to use
3	4	5	5	5	5	2	3	0	It prepares students of all ethnicities for a modern, multi-cultural world, It ensures that students of all ethnicities see themselves in their education and feel some level of ownership over the knowledge they learn, It helps to reduce inequalities, privilege and entitlement in society as a whole, It helps to break the cycle of racial inequalities currently being reproduced by Higher Education	Not needed	Yourself, Your colleagues, Management/ Leadership	Yourself, Your colleagues, Management/ Leadership	Yourself, Your colleagues, Management/ Leadership	Management/ Leadership	Yourself, Your colleagues	1	0	4	4	4	I tend to do this	I tend to do this	I am prepared to do this now	I tend to do this	I tend to do this	I tend to do this	6	5	1	0	0	0	I tend to do this	I tend to do this	I tend to do this	I am prepared to do this now	I tend to do this	5	4	1	0	0	0	4	Teaching staff, School management, Faculty management, Institution management	I don't have enough support from leadership/management, Structural changes are needed in my school/institution before I will engage with this
4	4	5	4	5	5	1	4	0	It prepares students of all ethnicities for a modern, multi-cultural world, It ensures that students of all ethnicities see themselves in their education and feel some level of ownership over the knowledge they learn, It would attract and retain more Black, Asian and other minoritized students, helping to close the awarding gap	Your colleagues	Your colleagues, Management/ Leadership	Yourself, Your colleagues, Management/ Leadership	Yourself, Your colleagues, Management/ Leadership	Yourself, Your colleagues, Management/ Leadership	Yourself, Your colleagues, Management/ Leadership	0	0	4	6	5	I tend to do this	I tend to do this	I tend to do this	I tend to do this	I tend to do this	I tend to do this	6	6	0	0	0	0	I tend to do this	I am prepared to do this now	I tend to do this	I tend to do this	I tend to do this	5	4	1	0	0	0	4	Teaching staff, School management, Faculty management, Institution management, The EDI (Equality, Diversity and Inclusion) committee	EDI and decolonisation efforts are not recognised in my workload plan
4	4	5	5	5	5	3		1	It ensures that students of all ethnicities see themselves in their education and feel some level of ownership over the knowledge they learn, It helps to reduce inequalities, privilege and entitlement in society as a whole, It would attract and retain more Black, Asian and other minoritized students, helping to close the awarding gap, It helps to break the cycle of racial inequalities currently b…	Your colleagues, Management/ Leadership	Your colleagues, Management/ Leadership	Your colleagues, Management/ Leadership	Your colleagues, Management/ Leadership	Your colleagues, Management/ Leadership	Yourself, Your colleagues, Management/ Leadership	0	0	1	6	6	I tend to do this	I tend to do this	I tend to do this	I am prepared to do this now	I tend to do this	I am prepared to do this now	6	4	2	0	0	0	I tend to do this	I tend to do this	I am prepared to do this now	I tend to do this	I tend to do this	5	4	1	0	0	0	5	Teaching staff, School management, Faculty management, Institution management, The EDI (Equality, Diversity and Inclusion) committee	I don't have enough support from leadership/management, I don't know who to get ideas and advice from, EDI and decolonisation efforts are not recognised in my workload plan
4	4	4	5	5	5	1	3	0	It prepares students of all ethnicities for a modern, multi-cultural world, It ensures that students of all ethnicities see themselves in their education and feel some level of ownership over the knowledge they learn, It helps to reduce inequalities, privilege and entitlement in society as a whole, It would attract and retain more Black, Asian and other minoritized students, helping to close the …	Yourself, Your colleagues, Management/ Leadership	Yourself, Your colleagues, Management/ Leadership	Yourself, Your colleagues, Management/ Leadership	Yourself, Your colleagues, Management/ Leadership	Yourself, Your colleagues, Management/ Leadership	Yourself, Your colleagues, Management/ Leadership	0	0	6	6	6	I tend to do this, I do not feel this is relevant or needed in my teaching	I tend to do this	I tend to do this	I tend to do this	I tend to do this	I tend to do this	6	6	0	0	0	1	I do not feel this is relevant or needed in my teaching	I do not feel this is relevant or needed in my teaching	I do not feel this is relevant or needed in my teaching	I do not feel this is relevant or needed in my teaching	I do not feel this is relevant or needed in my teaching	0	0	0	0	0	5	5	Teaching staff, School management, Faculty management, Institution management, The EDI (Equality, Diversity and Inclusion) committee, A new committee dedicated to Decolonisation	I don't have the time needed to do this properly, I don't have a full understanding of the problem, Structural changes are needed in my school/institution before I will engage with this, My modules are packed and there's no room to add historical context to the topic without having to remove important content
5	5	4	4	4	5	2	4	0	It prepares students of all ethnicities for a modern, multi-cultural world, It ensures that students of all ethnicities see themselves in their education and feel some level of ownership over the knowledge they learn, It helps to reduce inequalities, privilege and entitlement in society as a whole, It would attract and retain more Black, Asian and other minoritized students, helping to close the …	Your colleagues	Not needed	Your colleagues	Your colleagues	Your colleagues, Management/ Leadership	Your colleagues, Management/ Leadership	1	0	0	5	2	I am prepared to do this now	I tend to do this	I am prepared to do this now	Unsure	I tend to do this	I am prepared to do this now	5	2	3	0	0	0	I would like to do this, but I need training first	I am prepared to do this now	I would like to do this, but I need training first	I would like to do this, but I need training first	I would like to do this, but I need training first	5	0	1	4	0	0	5	Teaching staff, School management, Faculty management, Institution management, The EDI (Equality, Diversity and Inclusion) committee	I'm afraid of offending someone
3	3							6	I don't really know what benefits and risks (if any) there are	Not needed	Not needed	Not needed	Not needed	Not needed	Not needed	6	0	0	0	0	I tend to do this	I am prepared to do this now	I tend to do this	I am prepared to do this now	I am prepared to do this now	I tend to do this	6	3	3	0	0	0	I do not feel this is relevant or needed in my teaching	I do not feel this is relevant or needed in my teaching	I do not feel this is relevant or needed in my teaching	I do not feel this is relevant or needed in my teaching	I do not feel this is relevant or needed in my teaching	0	0	0	0	0	5		This is nothing to be IMPLEMENTED - it is good to start a conversation, but nothing should be IMPLEMENTED (usually this is top-down anyway, which will make matters worse)	I don't have a clear understanding of what decolonisation means (and to what extent I should regard it as a 'problem' that I have to resolve); at the moment it feels rather that the uni has discovered it as another box to tick, and that in and of itself doesn't convince me that it is a problem ...
4	3	4	3	4	5	1	4	0	It prepares students of all ethnicities for a modern, multi-cultural world, It ensures that students of all ethnicities see themselves in their education and feel some level of ownership over the knowledge they learn, It helps to reduce inequalities, privilege and entitlement in society as a whole, It would attract and retain more Black, Asian and other minoritized students, helping to close the …	Yourself, Your colleagues, Management/ Leadership	Yourself, Your colleagues, Management/ Leadership	Yourself, Your colleagues, Management/ Leadership	Yourself, Your colleagues, Management/ Leadership	Yourself, Your colleagues, Management/ Leadership	Yourself, Your colleagues, Management/ Leadership	0	0	6	6	6	I tend to do this	I tend to do this	Unsure	I tend to do this	I tend to do this	I tend to do this	5	5	0	0	0	0	I tend to do this	I tend to do this	I tend to do this	I tend to do this	I tend to do this	5	5	0	0	0	0	4	Teaching staff, School management, Faculty management, Institution management, The EDI (Equality, Diversity and Inclusion) committee	I don't have the time needed to do this properly, I'm afraid of offending someone, Terminology in this topic is confusing and I often don't know which terms to use, I don't have a full understanding of the problem, I lack training in the topic in general, I don't know which actions I can take in my teaching, I don't know who to get ideas and advice from
3	3	4	5	5	5	1	2	0	It prepares students of all ethnicities for a modern, multi-cultural world, It ensures that students of all ethnicities see themselves in their education and feel some level of ownership over the knowledge they learn, It helps to reduce inequalities, privilege and entitlement in society as a whole, It would attract and retain more Black, Asian and other minoritized students, helping to close the …	Yourself, Your colleagues, Management/ Leadership	Yourself, Your colleagues, Management/ Leadership	Yourself, Your colleagues, Management/ Leadership	Yourself, Your colleagues, Management/ Leadership	Yourself, Your colleagues, Management/ Leadership	Yourself, Your colleagues, Management/ Leadership	0	0	6	6	6	I tend to do this	I tend to do this	I tend to do this	I tend to do this	I tend to do this	I would like to do this, but I need training first	6	5	0	1	0	0	I would like to do this, but I need training first	I tend to do this	I would like to do this, but I need training first	I am prepared to do this now	I tend to do this	5	2	1	2	0	0	5	Teaching staff, School management, Faculty management, Institution management, The EDI (Equality, Diversity and Inclusion) committee	I don't have a full understanding of the problem, I lack training in the topic in general
3	2	4	4	5	4			2	It prepares students of all ethnicities for a modern, multi-cultural world, It ensures that students of all ethnicities see themselves in their education and feel some level of ownership over the knowledge they learn, It helps to reduce inequalities, privilege and entitlement in society as a whole, It helps to break the cycle of racial inequalities currently being reproduced by Higher Education	Yourself, Your colleagues, Management/ Leadership	Yourself, Your colleagues, Management/ Leadership	Yourself, Your colleagues, Management/ Leadership	Yourself, Your colleagues, Management/ Leadership	Yourself, Your colleagues, Management/ Leadership	Yourself, Your colleagues, Management/ Leadership	0	0	6	6	6	I am prepared to do this now	I am prepared to do this now	I am prepared to do this now	I am prepared to do this now	I am prepared to do this now	I am prepared to do this now	6	0	6	0	0	0	I am prepared to do this now	I am prepared to do this now	I am prepared to do this now	I am prepared to do this now	I tend to do this	5	1	4	0	0	0	5	Teaching staff, School management, Faculty management, Institution management, The EDI (Equality, Diversity and Inclusion) committee	I don't have the time needed to do this properly
4	4	5	5	5	5	1	1	0	It prepares students of all ethnicities for a modern, multi-cultural world, It ensures that students of all ethnicities see themselves in their education and feel some level of ownership over the knowledge they learn, It helps to reduce inequalities, privilege and entitlement in society as a whole, It would attract and retain more Black, Asian and other minoritized students, helping to close the …	Yourself, Your colleagues, Management/ Leadership	Yourself, Your colleagues, Management/ Leadership	Yourself, Your colleagues, Management/ Leadership	Yourself, Your colleagues, Management/ Leadership	Yourself, Your colleagues, Management/ Leadership	Yourself, Your colleagues, Management/ Leadership	0	0	6	6	6	I tend to do this	I tend to do this	I tend to do this	I tend to do this	I tend to do this	I tend to do this	6	6	0	0	0	0	I tend to do this	I tend to do this	I tend to do this	I tend to do this	I tend to do this	5	5	0	0	0	0	5	Teaching staff, School management, Faculty management, Institution management, The EDI (Equality, Diversity and Inclusion) committee, A new committee dedicated to Decolonisation	None of the above at all!!!
4	2	4	4	5	5	2		1	It prepares students of all ethnicities for a modern, multi-cultural world, It ensures that students of all ethnicities see themselves in their education and feel some level of ownership over the knowledge they learn, It helps to reduce inequalities, privilege and entitlement in society as a whole, It would attract and retain more Black, Asian and other minoritized students, helping to close the …	Yourself, Your colleagues, Management/ Leadership	Yourself, Your colleagues, Management/ Leadership	Yourself, Your colleagues, Management/ Leadership	Yourself, Your colleagues, Management/ Leadership	Yourself, Your colleagues, Management/ Leadership	Yourself, Your colleagues, Management/ Leadership	0	0	6	6	6	I tend to do this	I am prepared to do this now	I am prepared to do this now	I am prepared to do this now	I am prepared to do this now	I tend to do this	6	2	4	0	0	0	I tend to do this	I tend to do this	I am prepared to do this now	I tend to do this	I would like to do this, but I need training first	5	3	1	1	0	0	5	Teaching staff, School management, Faculty management, Institution management, The EDI (Equality, Diversity and Inclusion) committee	Terminology in this topic is confusing and I often don't know which terms to use, I lack training in the topic in general, I don't know which actions I can take in my teaching, I don't know who to get ideas and advice from
