# Supplementary material for: Exploring attitudes to decolonising the science curriculum—A UK Higher Education case study
Source: PLoS One. 2024 Nov 27;19(11):e0312586. doi: 10.1371/journal.pone.0312586 (PMC11602068; doi:10.1371/journal.pone.0312586)
Supplement: S4 Appendix — (R) [file pone.0312586.s004.R]

################ preparations ################ 

# input main data as xdata
library(here)
here("mydatafile.csv")
xdata = read.csv(here("Decol Data 08.12.22 for R.csv"), header=T, sep="," , stringsAsFactors = T)


# load packages:
library(exactRankTests) # includes for example the function wilcox.exact
library(PairedData) # useful for plotting paired data 
library(ggplot2)
library(ggpubr)
library(tidyr)
library(gt) # for creating tables 
library(tidyverse)
library(glue)
library(reactable) # for colourcoding tables


#############################

# data inspections and counts of observations 

summary(xdata)

# counts of low scores of selected questions 
# percentages calculated out of a total of 46 responses

fx = xdata$SelfUnderstanding
fs.low = fx[which(fx<3)]
length(fs.low) # 9
9/46 # 19.6%

fx = xdata$TeachingFamiliarity
fs.low = fx[which(fx<3)]
length(fs.low) # 19
19/46 # 41,3%

fx = xdata$Importance
fs.low = fx[which(fx<3)]
length(fs.low) # 7
7/46 # 15.2%


########## STATISTICS ###########


# scatterplots and associated correlations  

# correlation btw age and years in HE
par(las = 1, bty = "n", cex.lab = 1.2)

# plot of age and years in HE 
plot(xdata$Age, xdata$YearsInHE
     , col = "darkblue"
     , main = "Age and years in HE"
     , xlab = "Age (years)"
     , ylab = "Years in HE"
     , xlim = c(30,70))
abline(lm(xdata$YearsInHE ~ xdata$Age))

# jpeg 400*400

# distributions 
hist(xdata$YearsInHE)
hist(xdata$Age)
# not normal

# non-para corr
cor.test(xdata$YearsInHE, xdata$Age, method ="spearman")
#S = 3192.8, p-value = 1.139e-10
# rho 0.7896719


############# pairwise comparisons ###########

# We suggested 6 simple teaching activities without discussions 
# and 5 that included directly talking to students about topics 

# hence, here are the averaged responses, i.e. likelihood of 
# tending to do an activity

# tending to do an activity
a = xdata$CountTendTo1/6
b = xdata$CountTendTo2/5
wilcox.test(a, b, paired = T) 
# V = 577.5, p-value = 0.0006651

# prepared to do an activity 
a = xdata$CountPrepared1/6
b = xdata$CountPrepared2/5
wilcox.test(a, b, paired = T) 
# V = 299, p-value = 0.1743

# need training before being ready 
a = xdata$CountNeedTraining1/6
b = xdata$CountNeedTraining2/5
wilcox.test(a, b, paired = T) 
# V = 38, p-value = 0.01298

# overall positive responses 
a = xdata$CountPositive1/6
b = xdata$CountPositive2/5
wilcox.test(a, b, paired = T) 
# V = 244, p-value = 0.001312

# not comfortable with activities
a = xdata$CountNotComf1/6
b = xdata$CountNotComf2/5
wilcox.test(a, b, paired = T) 
# V = 3, p-value = 0.01368

# activities not relevant 
a = xdata$CountNotRel1/6
b = xdata$CountNotRel2/5
wilcox.test(a, b, paired = T) 
# V = 23.5, p-value = 0.07324

# for plotting 
aj = jitter(a, amount = .008)
bj = jitter(b, amount = .008)

d <- data.frame(Without = aj, With = bj)

# using ggplot 
ggpaired(d, cond1 = "Without", cond2 = "With"
         , line.color = "darkblue"
         , fill = "darkgrey"
         , xlab = "", ylab = "")

# using base R 
pd = paired(aj,bj ) # using a function from the 'PairedData' package
#pd # this is now an object considered to be paired data 
plot(pd, type = "profile", ylim = C(0,1))

# run the different a's and b's above to create different plots 
 


########## glms ##################

summary(xdata)
# we use years in HE rather than Age, as that has no NAs
# 2 NA in gender 
summary(xdata$Discipline)
# 2 NA in discipline  

# delete rows with NAs 
ndata = xdata %>% drop_na(Gender, Discipline)


# self-assessed understanding 
mod = glm(SelfUnderstanding ~ YearsInHE + Gender + Discipline
          , data = ndata, family = "poisson")

#check overdispersion 
1 - pchisq(summary(mod)$deviance, summary(mod)$df.residual)
# 0.999
# OK 

# check full model 
null = glm(SelfUnderstanding ~ 1, 
           data = ndata, family = "poisson")
anova(null, mod, test="Chisq")
# full model not significant 
#Resid. Df Resid. Dev Df Deviance Pr(>Chi)
#1        41     12.792                     
#2        36     10.583  5    2.209   0.8195


# familiarity with teaching actions 
mod = glm(TeachingFamiliarity ~ YearsInHE + Gender + Discipline
          , data = ndata, family = "poisson")
#check overdisp 
1 - pchisq(summary(mod)$deviance, summary(mod)$df.residual)
# 0.998
# OK 

# check full model 
null = glm(TeachingFamiliarity ~ 1, 
           data = ndata, family = "poisson")
anova(null, mod, test="Chisq")
# full model not significant 
#Resid. Df Resid. Dev Df Deviance Pr(>Chi)
#1        41     19.723                     
#2        36     16.467  5   3.2562   0.6606


# Importance scores 
mod = glm(Importance ~ YearsInHE + Gender + Discipline
          , data = ndata, family = "poisson")

#check overdisp 
1 - pchisq(summary(mod)$deviance, summary(mod)$df.residual)
# 0.999
# OK 

# check full model 
null = glm(Importance ~ 1, 
           data = ndata, family = "poisson")
anova(null, mod, test="Chisq")
# full model not significant
#   Resid. Df Resid. Dev Df Deviance Pr(>Chi)
#1        41     14.582                     
#2        36      9.765  5   4.8169   0.4386


############### FIGURES #################

# pie charts of ethnicity and subject discipline 

# figure settings 
m = 0.12
par (mfrow = c(1,2)
     , mai = c(m*2,m*2,m*2,m*3)) 

c1 = adjustcolor( "#1F968BFF", alpha.f = 0.75)
c2 = adjustcolor( "#FDE725FF", alpha.f = 0.75)
c6 = adjustcolor( "#39568CFF", alpha.f = 0.75)
c3 = adjustcolor( "#55C667FF", alpha.f = 0.75)
c5 = adjustcolor( "#287D8EFF", alpha.f = 0.75)
c4 = adjustcolor( "#440154FF", alpha.f = 0.75)

# piechart of ethnicity 
mytable = table(xdata$EthnicityShort)
lbls <- paste(names(mytable), "\n", mytable, sep="")
pie(mytable, labels = lbls
    , col = c(c1, c2, c3, c4, c5, c6)
    , clockwise = T, init.angle = 35
    , main="\nEthnicity (N = 46)")
text (-1.05,1,"a", cex = 2.5)

# piechart of discipline  
mytable = table(xdata$Discipline)
lbls <- paste(names(mytable), "\n", mytable, sep="")
pie(mytable, labels = lbls
    , col = c(c1, c2, c3, c4)
    #, clockwise = T, init.angle = 35
    , main="\nDiscipline (N = 46)")
text (-1.05,1,"b", cex = 2.5)

# save as jpeg 800*400


#############################

# histograms: plots of the distribution of response variables: 
# self-assessed understanding 
# familiarity with teaching actions 
# importance of decolonisation 

# figure settings 
a=0.5
par(mfrow=c(1, 3), las = 1, bty = "n"
    , mai = c(a, a+.1, a, 0))
b = 10
xlims = c(0.5,5.5)
ylims = c(0,20)
w = 3
c = 1.4
col1 = adjustcolor( "#440154FF", alpha.f = 0.75)
col2 = adjustcolor( "#FDE725FF", alpha.f = 0.75)
col3 = adjustcolor( "#287D8EFF", alpha.f = 0.75)
avcol = "#440154FF"
avcol2 = "#39568CFF"
si = 3
li = 1
ad = -0.4
ce = 1.8


hist(xdata$SelfUnderstanding, breaks = seq(0.5,5.5,1)
     , col = col1
     , xlim = xlims, ylim = ylims
     , cex.lab = c
     , main = "Self-assessed\nunderstanding", xlab = ""
     , ylab = "Number of respondents")
abline(v = mean(xdata$SelfUnderstanding), col = avcol, lwd = w)
mtext (side = si, line = li, adj = ad, "a", cex = ce)

hist(xdata$TeachingFamiliarity, breaks = seq(0.5,5.5,1)
     , col = col1
     , xlim = xlims, ylim = ylims
     , cex.lab = c
     , main = "Familiarity with\nteaching actions", xlab = ""
     , ylab = "Number of respondents")
abline(v = mean(xdata$TeachingFamiliarity), col = avcol, lwd = w)
mtext (side = si, line = li, adj = ad, "b", cex = ce)

hist(xdata$Importance, breaks = seq(0.5,5.5,1)
     , col = col1
     , xlim = xlims, ylim = ylims
     , cex.lab = c
     , main = "Decolonisation\nimportance rating", xlab = ""
     , ylab = "Number of respondents")
abline(v = mean(xdata$Importance, na.rm = T), col = avcol, lwd = w)
mtext (side = si, line = li, adj = ad, "c", cex = ce)

# save as jpeg 600*300

# mean and median calculations 
mean(xdata$SelfUnderstanding)# 3.434783
median(xdata$SelfUnderstanding)# 4
mean(xdata$TeachingFamiliarity) #2.826087
median(xdata$TeachingFamiliarity) #3
mean(xdata$Importance, na.rm = T) #3.911111
median(xdata$Importance, na.rm = T) #4


#############################

# histograms of responses to 
# familiarity statements 

a=0.4
par(mfrow=c(3, 2), las = 1, bty = "n"
    , mai = c(a, 2*a, 1.2*a, a) , cex.main = 1.1#.999
)
b = 10
l = -.99
xlims = c(0.5,5.5)
ylims = c(0,32)
ad = -0.4
w = 3

hist(xdata$AddingContext, breaks = seq(0.5,5.5,1)
     , col = col1, xlim = xlims, ylim = ylims
     , main = ""
     , xlab = ""
     , ylab = "# respondents")
title ("1. Decolonisation includes adding\ncontext and historical background\nto scientific discoveries\n(2 skips)"
       , line = l ) 
mtext (side = 3, line = 1, adj = ad, "a", cex = 1.5)
m=mean(xdata$AddingContext, na.rm = T)
abline(v = m, col = avcol, lwd = w)
m # 4.5


hist(xdata$WesternKnowledge, breaks = seq(0.5,5.5,1)
     , col = col1, xlim = xlims, ylim = ylims
     , main = ""
     , xlab = ""
     , ylab = "# respondents")
title ("2. Decolonisation includes accepting that\nWestern knowledge systems are not the\nsingular basis for higher forms of thinking\n(3 skips)"
       , line = l )
mtext (side = 3, line = 1, adj = ad, "b", cex = 1.5)
m=mean(xdata$WesternKnowledge, na.rm = T)
abline(v = m, col = avcol, lwd = w)
m # 4.7

hist(xdata$KeyShapingForces, breaks = seq(0.5,5.5,1)
     , col = col1, xlim = xlims, ylim = ylims
     , main = ""
     , xlab = ""
     , ylab = "# respondents")
title ("3. Decolonisation recognises colonialism\nand racism as key shaping forces\nof modern history and pedagogy\n(5 skips)"
       , line = l )
mtext (side = 3, line = 1, adj = ad, "c", cex = 1.5)
m=mean(xdata$KeyShapingForces, na.rm = T)
abline(v = m, col = avcol, lwd = w)
m # 4.2

hist(xdata$HErepUnequal, breaks = seq(0.5,5.5,1)
     , col = col1, xlim = xlims, ylim = ylims
     , main = ""
     , xlab = ""
     , ylab = "# respondents")
title ("4. Decolonisation includes acknowledging\nthat Higher Education institutions\nreproduce unequal social structures\n(7 skips)"
       , line = l )
mtext (side = 3, line = 1, adj = ad, "d", cex = 1.5)
m=mean(xdata$HErepUnequal, na.rm = T)
abline(v = m, col = avcol, lwd = w)
m # 4.2

hist(xdata$RemovingRacist, breaks = seq(0.5,5.5,1)
     , col = col3, xlim = xlims, ylim = ylims
     , main = ""
     , xlab = ""
     , ylab = "# respondents")
title ("5. Decolonisation includes removing from\nthe curriculum scientific discoveries\nmade by scholars with racist views\n(6 skips)"
       , line = l )
mtext (side = 3, line = 1, adj = ad, "e", cex = 1.5)
m=mean(xdata$RemovingRacist, na.rm = T)
abline(v = m, col = avcol2, lwd = w)
m # 1.8

hist(xdata$Colourblind, breaks = seq(0.5,5.5,1)
     , col = col3, xlim = xlims, ylim = ylims
     , main = ""
     , xlab = ""
     , ylab = "# respondents")
title ("6. Decolonisation aims to\nembrace colour-blindness\n(9 skips)\n"
       , line = l )
mtext (side = 3, line = 1, adj = ad, "f", cex = 1.5)
m=mean(xdata$Colourblind, na.rm = T)
abline(v = m, col = avcol2, lwd = w)
m # 2.6

# save as jpeg 600*800


#############################

# counts of low scores and skipped statements 

sub=xdata$AddingContext
sub2 = sub<4
summary(sub2)
#    Mode   FALSE    TRUE    NA's 
# logical      40       4       2 
6/46
# 13.0%

sub=xdata$WesternKnowledge
sub2 = sub<4
summary(sub2)
#    Mode   FALSE    TRUE    NA's 
# logical      40       3       3
6/46
# 13.0%

sub=xdata$KeyShapingForces
sub2 = sub<4
summary(sub2)
#    Mode   FALSE    TRUE    NA's 
# logical      36       5       5 
10/46
#21.7%

sub=xdata$HErepUnequal
sub2 = sub<4
summary(sub2)
#    Mode   FALSE    TRUE    NA's 
#logical      34       5       7
12/46
#26.1%

sub=xdata$RemovingRacist
sub2 = sub>2
summary(sub2)
#    Mode   FALSE    TRUE    NA's 
#logical      33       7       6 
13/46
# 28.3%

sub=xdata$Colourblind
sub2 = sub>2
summary(sub2)
#    Mode   FALSE    TRUE    NA's 
# logical      18      19       9
28/46
# 60.9%


#############################

# plots of understanding, familiarity and importance as functions of age 

# figure settings 
a=0.5
par(mfrow=c(1, 3), las = 1, bty = "n", cex.lab = 1.2
    , mai = c(a*2, a+.1, a, a-.2))
si = 3
li = 1
ad = -.3
ce = 1.8

plot(xdata$Age, (xdata$SelfUnderstanding)
     , xlim = c(30, 70), ylim = c(1,5)
     , col = "darkblue"
     , main = "Understanding"
     , ylab = "Self-rated understanding"
     , xlab = "Age (years)")
abline(lm(xdata$SelfUnderstanding ~ xdata$Age) 
       , lty = 2)
mtext (side = si, line = li, adj = ad, "a", cex = ce)

plot(xdata$Age, (xdata$TeachingFamiliarity)
     , xlim = c(30, 70), ylim = c(1,5)
     , col = "darkblue"
     , main = "Teaching"
     , ylab = "Familiarity with teaching"
     , xlab = "Age (years)")
abline(lm(xdata$TeachingFamiliarity ~ xdata$Age) 
       , lty = 2)
mtext (side = si, line = li, adj = ad, "b", cex = ce)

plot(xdata$Age, (xdata$Importance)
     , xlim = c(30, 70), ylim = c(1,5)
     , col = "darkblue"
     , main = "Importance"
     , ylab = "Importance"
     , xlab = "Age (years)")
abline(lm(xdata$Importance ~ xdata$Age) 
       , lty = 2)
mtext (side = si, line = li, adj = ad, "c", cex = ce)

# jpeg 650*300


# plots of understanding, familiarity and importance as functions of gender  

plot(xdata$Gender, xdata$SelfUnderstanding
     , col = col1
     , main = "Understanding"
     , xlab = "Gender"
     , ylab = "Self-rated understanding")
mtext (side = si, line = li, adj = ad, "a", cex = ce)

plot(xdata$Gender, xdata$TeachingFamiliarity
     , col = col1
     , main = "Teaching"
     , xlab = "Gender"
     , ylab = "Familiarity with teaching")
mtext (side = si, line = li, adj = ad, "b", cex = ce)

plot(xdata$Gender, xdata$Importance
     , col = col1
     , main = "Importance"
     , xlab = "Gender"
     , ylab = "Importance")
mtext (side = si, line = li, adj = ad, "c", cex = ce)

# jpeg 650*300


# plots of understanding, familiarity and importance as functions of discipline  

par(mfrow=c(1, 3), las = 1, bty = "n", cex.lab = 1.2
    , mai = c(a*2, a+.1, a, a-.4))

plot(xdata$Discipline, xdata$SelfUnderstanding
     , col = col1
     , main = "Understanding"
     , xlab = "Discipline"
     , ylab = "Self-rated understanding")
mtext (side = si, line = li, adj = ad, "a", cex = ce)

plot(xdata$Discipline, xdata$TeachingFamiliarity
     , col = col1
     , main = "Teaching"
     , xlab = "Discipline"
     , ylab = "Familiarity with teaching")
mtext (side = si, line = li, adj = ad, "b", cex = ce)

plot(xdata$Discipline, xdata$Importance
     , col = col1
     , main = "Importance"
     , xlab = "Discipline"
     , ylab = "Importance")
mtext (side = si, line = li, adj = ad, "c", cex = ce)

# jpeg 700*300
